# Supplementary material for: An odorant receptor from Anopheles gambiae that demonstrates enantioselectivity to the plant volatile, linalool
Source: PLoS One. 2019 Nov 21;14(11):e0225637. doi: 10.1371/journal.pone.0225637 (PMC6872167; doi:10.1371/journal.pone.0225637)
Supplement: S1 Table — (XLSX) [file pone.0225637.s001.xlsx]

## Sheet: Sheet1
Group	Compound	CAS	Supplier	Purity	Enantiomeric Information
Indoles	indole	120-72-9	Alfa Aesar	0.99	N/A
Indoles	3-methylindole	83-34-1	Acros Organics	0.98	N/A
Indoles	indole-3-carboxyaldehyde	487-89-8	Acros Organics	0.97	N/A
Indoles	methyl salicylate	119-36-8	Acros Organics	0.99	N/A
Indoles	methyl indole-3-carboxylate	942-24-5	Alfa Aesar	0.99	N/A
Indoles	2,3-dimethylindole	91-55-4	Alfa Aesar	0.97	N/A
Indoles	2- methylindole	95-20-5	Acros Organics	0.98	N/A
Ketones	(+/–) camphor	76-22-2	Alfa Aesar	0.96	Mix of Enantiomers
Ketones	6-methyl-5-hepten-2-one	110-93-0	Alfa Aesar	0.98	N/A
Ketones	acetone	67-64-1	Fisher Chemical	0.995	N/A
Ketones	cis-jasmone	488-10-8	Alfa Aesar	0.94	92.5% of major isomer
Ketones	coumarin	91-64-5	Acros Organics	0.99	N/A
Ketones	cyclopentanone	120-92-3	Acros Organics	0.99	N/A
Ketones	ethyl acetate	141-78-6	Fisher Chemical	0.98	N/A
Ketones	isophorone	78-59-1	Acros Organics	0.97	N/A
Ketones	L-(–)-carvone	6485-40-1	Acros Organics	0.99	98.5% of major isomer
Ketones	L-(–)-frenchone	7787-20-4	Acros Organics	98+%	98% of major isomer
Ketones	4-ketoisophorone	1125-21-9	TCI	0.98	N/A
Ketones	geranyl acetone	689-67-8	Alfa Aesar	0.97	45% (Z)-isomer >50% (E)-Isomer
Alcohols#1	2-propanol	67-63-0	Fisher Chemical	0.995	N/A
Alcohols#1	4-tert butylphenol	98-54-4	Alfa Aesar	0.99	N/A
Alcohols#1	DL-menthol	89-78-1	Acros Organics	0.99	N/A
Alcohols#1	farnesol	4602-84-0	Acros Organics	0.96	>=95% sum of isomers
Alcohols#1	glycerol	56-81-5	Fisher Chemical	0.99	N/A
Alcohols#1	o-cresol	95-48-7	Acros Organics	0.99	N/A
Alcohols#1	p-cresol	106-44-5	Acros Organics	99+%	N/A
Alcohols#1	n-butanol	71-36-3	Fisher Chemical	99+%	N/A
Alcohols#1	ethanol	64-17-5	Acros Organics	0.995	N/A
Alcohols#1	methanol	67-56-1	Fisher Scientific	0.998	N/A
Alcohols#2	(R)-(–)-linalool	126-91-0	Acros Organics	0.95	≥94% (sum of enantiomers)
Alcohols#2	(+/–)-linalool	78-70-6	Alfa Aesar	0.97	N/A
Alcohols#2	1,8-cineole	470-82-6	Acros Organics	0.99	N/A
Alcohols#2	1-hexanol	111-27-3	Alfa Aesar	0.99	N/A
Alcohols#2	1-octen-3-ol	3391-86-4	Acros Organics	0.98	N/A
Alcohols#2	anisole	100-66-3	Acros Organics	0.99	N/A
Alcohols#2	cis-3-hexen-1-ol	928-96-1	Acros Organics	0.98	N/A
Alcohols#2	cyclohexanol	108-93-0	Alfa Aesar	0.99	N/A
Alcohols#2	hexanal	66-25-1	Alfa Aesar	0.98	N/A
Alcohols#2	isoeugenol	97-54-1	Acros Organics	0.98	Mixture of cis/trans isomers
Alcohols#2	trans-2-hexen-1-ol	928-95-0	Acros Organics	0.96	N/A
Alcohols#2	trans-2-hexenal	6728-26-3	Acros Organics	0.99	N/A
Lactones	alpha-angelicalactone	591-12-8	Alfa Aesar	0.98	N/A
Lactones	delta-dodecanolactone	713-95-1	Alfa Aesar	0.98	N/A
Lactones	delta-nonanolactone	3301-94-8	Alfa Aesar	0.98	N/A
Lactones	delta-octanolactone	698-76-0	Alfa Aesar	0.97	N/A
Lactones	delta-tetradecanolactone	2721-22-4	Alfa Aesar	0.98	N/A
Lactones	delta-valerolactone	542-28-9	Alfa Aesar	0.98	may contain polymer
Lactones	gamma-octanolactone	104-50-7	Alfa Aesar	0.98	N/A
Lactones	gamma-undecalactone	104-67-6	Acros Organics	0.98	N/A
Lactones	gamma-valerolactone	108-29-2	Alfa Aesar	0.98	N/A
COOHs	acetic acid	64-19-7	Fisher Chemical	0.997	N/A
COOHs	decanoic acid	334-48-5	Acros Organics	0.99	N/A
COOHs	glycine	56-40-6	Fisher Chemical	99+%	N/A
COOHs	heptanoic acid	111-14-8	Acros Organics	0.98	N/A
COOHs	hexanoic acid	142-62-1	Acros Organics	0.99	N/A
COOHs	isovaleric acid	503-74-2	Acros Organics	0.99	N/A
COOHs	(L)-(+)-lactic acid	79-33-4	Acros Organics	90% solution in water	N/A
COOHs	linalyl acetate	115-95-7	Acros Organics	0.95	N/A
COOHs	linoleic acid	60-33-3	Acros Organics	0.99	N/A
COOHs	n-nonanoic acid	112-05-0	Acros Organics	0.97	N/A
COOHs	octanoic acid	124-07-2	Acros Organics	0.99	N/A
Terpenes	(–)-alpha-pinene	7785-26-4	Acros Organics	0.98	N/A
Terpenes	(–)-limonene	5989-54-8	Acros Organics	0.96	N/A
Terpenes	(+)-nootkatone	4674-50-4	Alfa Aesar	98+%	N/A
Terpenes	(1S)-(–)-beta-pinene	18172-67-3	Acros Organics	0.98	N/A
Terpenes	alpha terpineol	98-55-5	Acros Organics	0.97	85-95% alpha-terpineol gamma-terpineol: balance
Terpenes	citral	5392-40-5	Acros Organics	0.95	mixture of cis and trans
Terpenes	citronellol	106-22-9	Acros Organics	0.95	N/A
Terpenes	geranyl acetate	105-87-3	Alfa Aesar	0.98	N/A
Terpenes	N,N-diethyl-m-toluamide	134-62-3	Acros Organics	0.98	N/A
Terpenes	trans-cinnamaldehyde	14371-10-9	Acros Organics	0.99	N/A
Misc.	geranyl linalool	1113-21-9	Acros Organics	0.95	mixture of isomers
Misc.	tetrahydro linalool	78-69-3	TCI	98+%	N/A
Misc.	linalool oxide	60047-17-8	TCI	97+%	mixture of isomers
