# Supplementary material for: An odorant receptor from Anopheles gambiae that demonstrates enantioselectivity to the plant volatile, linalool
Source: PLoS One. 2019 Nov 21;14(11):e0225637. doi: 10.1371/journal.pone.0225637 (PMC6872167; doi:10.1371/journal.pone.0225637)
Supplement: S2 Table — Numbers indicate pairwise amino acid identities across all Anopheline Or29 orthologs. VectorBase peptide identifiers are provided in parentheses. (XLSX) [file pone.0225637.s002.xlsx]

## Sheet: Or29 ID matrix
S2 Table. Amino Acid Identities of Or29 Orthologs
	An. gambiae	An. coluzzii	An. arabiensis	An. melas	An. quadriannulatus	An. merus	An. christyi	An. minimus	An. culicifaces. A	An. funestus	An. maculatus	An. stephensi	An. epiroticus	An. farauti	An. dirus
An. gambiae (AGAP09111)	100	98.96	98.44	98.18	91.96	91.93	81.77	79.69	79.95	82.29	80.73	78.65	79.43	72.4	72.14
An. coluzzii (ACOM027286)	98.96	100	98.44	97.66	91.96	91.67	81.51	79.43	79.69	82.29	80.73	78.65	79.95	72.66	72.4
An. arabiensis (AARA008646)	98.44	98.44	100	97.14	91.42	91.41	81.51	79.43	79.69	82.03	80.47	79.17	79.17	72.66	72.4
An. melas (AMEC016996)	98.18	97.66	97.14	100	90.88	90.89	81.51	79.17	78.91	81.77	79.95	78.39	79.17	72.4	71.88
An. quadriannulatus (AQUA004130)	91.96	91.96	91.42	90.88	100	95.71	79.62	75.34	75.6	78.28	77.21	75.87	77.21	69.71	69.71
An. merus (N/A)	91.93	91.67	91.41	90.89	95.71	100	80.21	76.3	76.56	78.91	78.12	76.3	76.3	69.79	70.83
An. christyi (ACHR008251)	81.77	81.51	81.51	81.51	79.62	80.21	100	77.34	77.34	78.12	78.39	78.12	78.65	70.57	71.09
An. minimus (AMIN009650)	79.69	79.43	79.43	79.17	75.34	76.3	77.34	100	93.23	89.06	85.68	86.2	77.86	71.88	71.61
An. culicifaces A (ACUA025107)	79.95	79.69	79.69	78.91	75.6	76.56	77.34	93.23	100	88.54	85.16	85.16	78.39	71.88	72.66
An. funestus (AFUN002901)	82.29	82.29	82.03	81.77	78.28	78.91	78.12	89.06	88.54	100	86.46	86.46	78.91	73.96	72.66
An. maculatus (AMAM001829)	80.73	80.73	80.47	79.95	77.21	78.12	78.39	85.68	85.16	86.46	100	91.41	78.12	72.92	73.44
An. stephensi (ASTE010099)	78.65	78.65	79.17	78.39	75.87	76.3	78.12	86.2	85.16	86.46	91.41	100	77.08	73.18	73.96
An. epiroticus (AEPI004933)	79.43	79.95	79.17	79.17	77.21	76.3	78.65	77.86	78.39	78.91	78.12	77.08	100	69.79	70.05
An. farauti (AFAF018099)	72.4	72.66	72.66	72.4	69.71	69.79	70.57	71.88	71.88	73.96	72.92	73.18	69.79	100	72.92
An. dirus (ADIR006198)	72.14	72.4	72.4	71.88	69.71	70.83	71.09	71.61	72.66	72.66	73.44	73.96	70.05	72.92	100
