# Supplementary material for: An odorant receptor from Anopheles gambiae that demonstrates enantioselectivity to the plant volatile, linalool
Source: PLoS One. 2019 Nov 21;14(11):e0225637. doi: 10.1371/journal.pone.0225637 (PMC6872167; doi:10.1371/journal.pone.0225637)
Supplement: S3 Table — Numbers indicate oocyte response amplitudes (μA). (XLSX) [file pone.0225637.s003.xlsx]

## Sheet: Orco Alone Blends
	Oocyte 1	Oocyte 2	Oocyte 3	Oocyte 4	Oocyte 5
Blend
Indoles	0	0	0	0	0
Ketones	0	0	0	0	0
Lactones	0	0	0	0	0
Terpenes	0	0	0	0	0
COOHs	0	0	0	0	0
Alcohols/Aldehydes 1	0	0	0	0	0
Alcohols/Aldehydes 2	0	0	0	0	0
	numbers represent oocyte responses (uA)

## Sheet: OR29 Alone Blends
	Oocyte 1	Oocyte 2	Oocyte 3	Oocyte 4	Oocyte 5
Blend
Indoles	0	0.02	0	0	0.01
Ketones	0	0.02	0	0	0.001
Lactones	0	0.02	0	0	0.015
Terpenes	0	0.02	0	0	0.015
COOHs	0	0.02	0	0	0.015
Alcohols/Aldehydes 1	0	0.03	0	0	0.015
Alcohols/Aldehydes 2	0	0.03	0	0	0.02
	numbers represent oocyte responses (uA)

## Sheet: OR29+Orco Blends
	Oocyte 1	Oocyte 2	Oocyte 3	Oocyte 4	Oocyte 5	Oocyte 6	Oocyte 7	Oocyte 8	Oocyte 9	Oocyte 10
Blend
Indoles	0.02	0.015	0	0.01	0.03	0.005	0.005	0.015	0	0.01
Ketones	0.015	0.01	0	0.005	0.03	0	0	0.01	0	0.015
Lactones	0.015	0.01	0	0	0.025	0.01	0	0.01	0	0.015
Terpenes	0.015	0.005	0	0	0.03	0.01	0	0.01	0	0.015
COOHs	0.02	0.015	0.02	0.03	0.07	0.025	0.03	0.03	0	0.03
Alcohols/Aldehydes 1	0.02	0.01	0.01	0	0.025	0.005	0.01	0.01	0	0.015
Alcohols/Aldehydes 2	0.07	0.12	0.17	0.21	0.32	0.12	0.23	0.14	0.03	0.16
	numbers represent oocyte responses (uA)

## Sheet: OR29+Orco Alcohol 2A 2B
	Oocyte 1	Oocyte 2	Oocyte 3	Oocyte 4	Oocyte 5	Oocyte 6	Oocyte 7	Oocyte 8	Oocyte 9	Oocyte 10
Blend
Alcohols/Aldehydes 2A	0	0	0.01	0.005	0.01	0.01	0.01	0.01	0.01	0.01
Alcohols/Aldehydes 2B	0.22	0.31	1.24	0.08	0.67	1.38	0.68	0.75	0.19	1.4
	numbers represent oocyte responses (uA)

## Sheet: OR29+Orco Alcohols 2B
	Oocyte 1	Oocyte 2	Oocyte 3	Oocyte 4	Oocyte 5	Oocyte 6	Oocyte 7	Oocyte 8	Oocyte 9	Oocyte 10
Compound
1,8-cineole	0	0	0.01	0	0.01	0	0	0	0.01	0.01
eugenol	0	0	0.05	0.02	0	0	0.03	0.01	0.02	0.02
hexanal	0	0	0	0	0	0	0	0	0	0
trans-2-hexen-1-ol	0	0	0.03	0.01	0	0	0	0	0.01	0
trans-2-hexenal	0	0	0.01	0.01	0	0	0	0	0.01	0
(R)-(-)-linalool	0.13	0.52	3.64	1.07	0.07	0.25	1.7	0.73	1.03	0.87
	numbers represent oocyte responses (uA)

## Sheet: OR29+Orco linalool-like
	Oocyte 1	Oocyte 2	Oocyte 3	Oocyte 4	Oocyte 5	Oocyte 6	Oocyte 7	Oocyte 8	Oocyte 9	Oocyte 10
Compound
linalyl acetate	0.02	0.02	0.06	0.05	0.005	0.005	0.01	0.035	0.025	0.06
linoleic acid	0	0	0	0	0	0	0	0	0.005	0
geranyl linalool	0	0	0	0	0	0	0	0	0	0
tetrahydro linalool	0.335	0.205	0.37	0.27	0.165	0.15	0.12	0.175	0.09	0.26
linalool oxide	0	0.01	0.005	0.01	0.005	0	0	0	0	0.005
R-(-)-linalool	0.55	0.25	0.61	0.45	0.215	0.2	0.14	0.245	0.12	0.415
(+/-) linalool	0.605	0.3	0.6	0.495	0.27	0.225	0.15	0.32	0.145	0.445
	numbers represent oocyte responses (uA)

## Sheet: OR29+Orco (-) linalool
	Oocyte 1	Oocyte 2	Oocyte 3	Oocyte 4	Oocyte 5	Oocyte 6	Oocyte 7	Oocyte 8	Oocyte 9	Oocyte 10	Oocyte 11	Oocyte 12
Concentration
1e-07	0.04	0.01	0.015	0.017	0.01	0.01	0.006	0.01	0.02	0.015	0.023	0.02
1e-06	0.13	0.075	0.03	0.025	0.03	0.01	0.007	0.015	0.03	0.025	0.04	0.041
5e-06	0.4	0.25	0.285	0.135	0.21	0.08	0.078	0.11	0.19	0.155	0.181	0.18
1e-05	0.538	0.336	0.47	0.25	0.305	0.155	0.132	0.245	0.279	0.27	0.311	0.28
5e-05	0.67	0.41	0.885	0.455	0.455	0.285	0.282	0.465	0.386	0.42	0.516	0.401
0.0001	0.601	0.425	0.85	0.41	0.46	0.28	0.295	0.415	0.446	0.51	0.609	0.357
0.001	0.73	0.46	1.123	0.405	0.4	0.315	0.298	0.355	0.365	0.525	0.611	0.321
	numbers represent oocyte responses (uA)

## Sheet: OR29+Orco (+ -) linalool
	Oocyte 1	Oocyte 2	Oocyte 3	Oocyte 4	Oocyte 5	Oocyte 6	Oocyte 7	Oocyte 8	Oocyte 9	Oocyte 10	Oocyte 11	Oocyte 12	Oocyte 13	Oocyte 14	Oocyte 15	Oocyte 16
Concentration
1e-07	0.07	0.02	0.02	0.02	0.005	0.025	0.02	0.01	0.015	0.02	0.015	0.04	0.025	0.02	0.03	0.02
1e-06	0.52	0.05	0.05	0.04	0.03	0.42	0.14	0.04	0.06	0.09	0.08	0.07	0.045	0.03	0.05	0.06
5e-06	1.215	0.13	0.13	0.11	0.12	0.28	0.12	0.15	0.24	0.315	0.35	0.24	0.155	0.085	0.195	0.19
1e-05	1.52	0.2	0.19	0.17	0.23	0.33	0.18	0.265	0.425	0.42	0.45	0.29	0.275	0.155	0.25	0.305
5e-05	1.77	0.26	0.235	0.245	0.415	0.465	0.265	0.365	0.53	0.47	0.54	0.425	0.37	0.235	0.505	0.44
0.0001	1.74	0.245	0.245	0.245	0.45	0.51	0.3	0.355	0.605	0.475	0.6	0.435	0.4	0.27	0.6	0.48
0.001	1.47	0.18	0.17	0.275	0.39	0.54	0.34	0.3	0.62	0.43	0.645	0.455	0.44	0.345	0.7	0.59
	numbers represent oocyte responses (uA)
