# Supplementary material for: An odorant receptor from Anopheles gambiae that demonstrates enantioselectivity to the plant volatile, linalool
Source: PLoS One. 2019 Nov 21;14(11):e0225637. doi: 10.1371/journal.pone.0225637 (PMC6872167; doi:10.1371/journal.pone.0225637)
Supplement: S1 File — FASTA formatted amino acid sequences (single letter code). (TXT) [file pone.0225637.s004.txt]

>An. arabiensis Or29 (AARA008646-PA)
MKLFQIDDPREVVPIGCRLLKLFGLGRDQKLKLLYWVQCVFYLVFSIIPRVLVQIDDTIMLLRLGSELAFVSYLYSQILGLYFRRSYLYRLVDLLQTCINKQYSESIDQFVIKSNAKINKLSVTCCKYFTIAYVLYCAMPPIASTVVYVRNQRNKTTEPEEFIISSEMNLYYLNIRFNLLHFSFYTIVICLLTITSAGSLCIKDIMDVAVIKTTCLLFQTTAMQIRELKDNISQAQLSVVIKSHRDTLLCAQYLQEALNLSLLFQLTFCSLIWCLMMFYILLMGFDSRILNVLILLLIVTIETYTYCTLGTQLTDKGEEVLMALQQLAWYDQSISIQKQLLFMIRRSQKPIILSAGKIFYANVLQFSEMVQKSYSFYLVLKNVF
>An. christyi Or29 (ACHR008251-PA)
MKLLQIDNPRAVVPVGCRLLKLFGLGRDEKLKLLYWVQCVFYLVFSIITRVLVKIDDTVMLLRLGAELAFVSYLYSHTLGLYFRRVSLYRLVDLLQQCTNKRYSETIDQFLLASNAKINKFSITCCKYFLLMYVLYCAMPAIASTAVYIRNRRNQTEQPEEFIISSEMNFYYLDIRYSLLHYSFYTIIICLLSLTSSSSLCIKDIMDVAVIKATSLMFQVTAMQIRELRDQITQAELNNVIRSHRDTLLCAQWLQDALNMSLLIQLTFCSLIWCLMMFYILMMGFDSRILNVVILLLIVTVETYTYCKLGTQLTDKGEEVLVALQQLAWYNQPVPIQKQILFMIRRSQKPIVLSAGNLFYANVRQFSEMVQKSYSFYLVLKNVF
>An. coluzzii Or29 (ACOM027286-PA)
MKLFQIDDPREVVPIGCRLLKLFGLGRDEKLKLLYWVQCVFYLVFSIIPRVLVQIDDTIMLLRLGSELAFVSYLYCQILGLYFRRSYLYRLVDLLQTCINKQYSESIDQFVIKSNAKINKLSVTCCKYFTIAYVLYCAMPPIASIIVYVRNQRNKTAEPEEFIISSEMNLYYLNIRFNLLHFSFYTIVICLLTITSAGSLCIKDIMDVAVIKTTCLLFQTTAMQIRELKDNISQAQLSVVIKSHRDTLLCAQYLQEALNLSLLFQLTFCSLIWCLMMFYILLMGFDSRILNVLILLLIVTVETYTYCTLGTQLTDKGEEVLMALQQLAWYDQSISIQKQLLFMIRRSQKPIILSAGKIFYANVLQFSEMVQKSYSFYLVLKNVF
>An. culicifaces A Or29 (ACUA025107-PA)
MKLLQINDPREVIPIGGRLLTLFGLGRDENFKLVYWCQVVFYLVFSIIPRVLVKIDDTVMLLRLGAELAFVSYLYSQILALYCRRKDLYRLVDMLQRCADKKYSEEIDTFLISSNGNVNKFSVTCCKCFFLLYILYCVMPPIASTGIYLRNSRNRTGELEEFIISTELNLYYLDIRFNVLHYSFYTIIICLLTVTSASSLCIKDVMDVSVIKTTCLMFQITAMQIRELRQRFSQAQLSIVIESHRDTLLCAQSLQDTLNLSLLIQLTFCSAIWCLMLFYILLMGFDSRILNVVILLLIVTVETYTYCTLGTQLTDKGEEVLMALQQLAWYDQSLTVQKEILFMIQRSQKPIILTAGKLFYANVLQFSEMVQKSYSFYLVLKNVF
>An. dirus Or29 (ADIR006198-PA)
MKFFLIDNPREVIPIGCRLLKLFGLDRGEKLKPVYWTHCVLYVLFSVIPRGLLEINDTVMLLRLGSELAFVCCLFFQKLALYFRRRHLYRLVDMLQMCMDKPYSDEIDTFIVRSNAKINKSSVTCCKYFLLAFISYCLVPPIASFAVYVRNARNDTGIQEEYIISTEMNMYYLDIRYNLLHYSIFTGTIWVLTVTSCLTLCTKDVVDMSVMKATTLMFQVTAMQIRELRGRISQAQLATVIDSHRDTLLCAQHLQHALNLSLLVQLTFCSAIWCLMLLYVLLMGFDSRILNILILLIIVTIETYAYCKLGTQLTDKGEDVLMALQQLAWYDQSVAIQKQIIFMIRRSQKPIVLTAGKLFYANVLQFSEMVQKSYSFYLVLKNLF
>An. epiroticus Or29 (AEPI004933-PA)
MKLLEIDDPREMVPIGCRLLKLFGLGRDENLKLLYWVQCVLYLVFSLIPRVLVRIDDTVMLLRLGAELAFVAYLYLQILALYVRRKHLYRLVDMLQLYANKRYSETVDRFLLATNAQINKQSVTCCKCFFITFVLYCVMPLIASSGVYFRNMRNQTAEPEEFIISSEMNLYYLDIRFNLLHYFFYTIAILLLSVTSSLSLCAKDVFDVATIKSTSLMFQVTAMQIRQLRHSVSQQQLSIVIESHRDTLRCAQTLQDALNLSLLFQLTFCSLIWCLMMFYILLMGLDSRIINVALLLLIVTVETYTYCTLGTQLTDKSEEVLTALQQLAWYDQSISIQKQILFMIRRSQKPIVLSAGKLFYANVLQFSEMVQKSYSFYLVLKNVF
>An. farauti Or29 (AFAF018099-PA)
MKFFQIDDPREVIPIGCRLLQLFGLGSDDKLKLLYWVQCVFYFVFSLIPRVLMEIPDTVTLLRLVSELTFVSYLYCQILGLYFRRNQLYRLIGKLQTCCDKPYAEKIVTFIERSIAKINKLSVTCCKYFLFAFTLYCTLPLIASCAVYVRNLHNQTGAQEEYIISSEMNLYYLDIRYDLLYYAFYTVIIFLLTVTSALSLCVKDVVDVSLINTTSVMLEVTAMQIRQLRGRITEPELTIVIDSHQETLQCANNLQDALNLSLLIQLTFCSAIWCLMLFYILLMGFDSRILNVLILLIIVTIETYAYCTLGTQLTDKGEDVLMALQQLPWYDQTVTVQKQILFMIQRAQKPIILTAGKLFFANVLQFSDMVQKSYSFYLVLKNVF
>An. funestus Or29 (AFUN002901-PA)
MKLLQIDDPREVIPIGCRLLTLFGLGRDEKPKLLYWCQVVFYLVFSLVPRVLVKIDDTVMLLRLGSELAFVSYLYSQILALYFRRENLYRLVDMLQRCANKRYSEAIDTFLIKSNGKVNKFSVTCCKCFFLLYILYCVMPPIASSGVYIRNTHNLTNEPEEFIISSEMNLYYLDIRFNVLHFAFYTLIICLLTVTSASSLCIKDVMDVSVIRITCLMFQVTAMQIRELKEHISQTQLSTVIDLHRDTLLCAQSLQDTLNLSLLIQLTFCSAIWCLMLFYILLMGFDSRILNVLILLLIVTVETYTYCTLGTQLTDKGEEVLMALQQLAWYDQSITVQKQILFMIHRSQKPIILTAGKLFYANVLQFSEMVQKSYSFYLVLKNVF
>An. gambiae Or29 (AGAP009111-PA)
MKLFQIDDPREVVPIGCRLLKLFGLGRDEKLKLLYWVQCVFYLVFSIIPRVLVQIDDTIMLLRLGSELAFVSYLYCQILGLYFRRSYLYRLVDLLQTCINKQYSESIDQFVIKSNTKINKLSVTCCKYFTIAYVLYCAMPPIASTVVYVRNQRNKTAEPEEFIISSEMNLYYLNIRFNLLHFSFYTIVICLLTITSAGSLCIKDIMDVAVIKTTCLLFQTTAMQIRELKDNISQAQLSVVIKSHRDTLLCAQYLQEALNLSLLFQLTFCSLIWCLMMFYILLMGFDSRILNVLILLLIVTVETYTYCTLGTQLTDKGEEVLMALQQLAWYDQSIPIQKQLLFMIRRSQKPIILSAGKIFYANVLQFSEMVQKSYSFYLVLKNVF
>An. maculatus Or29 (AMAM001829-PA)
MKLLQIDDPREVITIGCRLLKLFGLGRSEKLKLLYWTQVVFYVVFSIIPRILVQIEDTVTLLRLGAELAFVSYLYSQILALYIRRKNLYLLVDMLQHCANKQYSATIDTFLIRSNATINKFSVTCCKYFFLMYILYCVMPPVVSTGVYFRNNMNLTAEGEEFIISSEMNLYYLDIRYNVLPYAFYTIIICLLTVTSASSLCIKDVMDVSVIKTTCLMFQVTAMQIRELKEYISQSQLNTVIESHRDTLLCAQSLQDTLNLSLLFQLTFCSAIWCLMLFYILLMGFDSRILNVVILLLIVTVETYTYCTLGTQLTDKGEEVLMALQQLAWYDQSVTIQKQILFMIRRSQKPIILTAGKLFFASVLQFSEMVQKSYSFYLVLKNVF
>An. melas Or29 (AMEC016996-PA)
MKLFQIDDPREVVPIGCRLLKLFGLGRDEKLKLLYWVQCVFYLVFSLIPRVLVQIDDTIMLLRLGSELAFVSYLYCQILGLYFRRSYLYRLVDLLQTCINKQYSESIDQFVIKSNAKINKLSETCCKYFTIAYVLYCAMPPIASTVVYVRNQRNKTAKPEEFIISSEMNLYYLDIRFNLLHFSFYTIVICLLTITSAGSLCIKDIMDVAVIKTTCLLFQTTAMQIRELKDNISQAQLSVVIKSHRDTLLCAQYLQEALNLSLLFQLTFCSLIWCLMMFYILLMGFDSRILNVLILLLIVTVETYTYCTLGTQLTEKGEEILMALQQLAWYDQSIPIQKQLLFMIRRSQKPIILSAGKIFYANVLQFSEMVQKSYSFYLVLKNVF
>An. merus Or29 (new annotation)
MKLFQIDDPREVVPIGCRLLKLFGLGRDEKLKLLYWVQCVFYLMFSIISRLLVPINDTKMLLRLGSEFAFVSYQYSQILGLYFRRRYLYRLVDLLQTCINKEYSESIDQFVIKSNAKIHKLSITCCKYFCLAYVLYCAMPPIASTAVYVRNQRNRTAEPEEFIISSEINLFNLNIRFNLLHFSFYTIVISLLSLTSALSLCIKDIMDVAAIKTTCLLFQTTTMQIRELKDHISQAQLTTVIKSHRDTLLCAQYLQEALNLSLLFQLTFCSLIWCLMMFYILLMGFDSRILNVLILLLIVTVETYTYCTLGTQLTDKGEEVLMALQQLAWYDQSIPIQKQLLFMIRRSQKPIILSAGKIFYASVLQFSEMVQKSYSFYLVLKNVF
>An. minimus Or29 (AMIN009650-PA)
MKLLQINDPREVIPIGGRLLTLFGLGRDENLKLLYWCQVVFYLVFSMIPRVLVKIDDTVMLLRLGAEMAFVSYLYSQILALYFRRKDLYRLVDMLQRCANRQYSEEIDTFLITSNGNVNKFSVTCCKCFCLLYILYCVMPPVASTGIYLRNSRNQTGDQEEFIISTEMNLYYLDIRFNVLHYSFYTLIICLLTVTSASSLCIKDVMDVSVIKTTCLMFQITAMQIRELREHVSQTQLNVVIESHRDTLLCAQSLQDTLNLSLLIQLTFCSAIWCLMLFYILLMGFDSRILNVVILLLIVTVETYTYCTLGTQLTDKGDEVLMALQQLAWYDQSITVQKQILFMIQRSQKPIILTAGKLFEANVLQFSEMVQKSYSFYLVLKNVF
>An. quadriannulatus Or29 (AQUA004130-PA; partial)
...VVPIGCRLLKLFGLGRDEKLKLLYWVQCVFYLVFSIISRLLVPINDTKMLLRLGSEFAFVSYQYSQILGLYFRRRYLYWLVDLLQTCMNKQYSESIDQFVIKSNAKIHKLSITCCKYFTIAYVLYCTMPLIASSAVYVRNQRNKTAEPEEFIISSEINLFNLNIRFNLLHFSFYTIVICLLSLTSALSLCIKDIMDVAAIKTTCLLFQTTAMQIRELKDHISHAQLSAVIKSHRDTLMCAQYLQEALNLSLLFQLTFCSLIWCLMMFYILLMGFDSRILNVLILLLIVTVETYTYCTLGTQLTDKGEEVLMALQQLAWYDQSIPIQKQLLFMIRRSQKPIILSAGKIFYASVLQFSEMVQKSYSFYLVLKNVF
>An. stephensi Or29 (ASTE010099-PA)
MKLLHINDPREVIPIGCRLLKLFGLGRSEKLKLLYWTQVVFYLVFSLIPRILMKIEDTVTLLRLGAELAFVSYLYSQILALYIRRKNLYHLVDMLQQCANKQYSETIDTFLIRSNAKINKFSVICCKYFFLMYILYCVMPPLVSTGVYFRNTGNLTDEREEFIISTEMNLYYLDIRYNVLHYSFYTLIICLLTVTSALSLCIKDVMDVSVIKTTALMFQVTAMQIRELRENISQTQLNTVIASHRDTLLCAQSLQDTLNLSLLFQLTFCSAIWCLMLFYILMMGFDSRILNVVILLLIVTIETYTYCTLGTHLTDKGEEVLMALQQLAWYDQSVTVQKQILFMISRSQKPIILTAGKLFYASVLQFSEMVQKSYSFYLVLKNVF
