# Supplementary material for: An odorant receptor from Anopheles gambiae that demonstrates enantioselectivity to the plant volatile, linalool
Source: PLoS One. 2019 Nov 21;14(11):e0225637. doi: 10.1371/journal.pone.0225637 (PMC6872167; doi:10.1371/journal.pone.0225637)
Supplement: S2 File — FASTA formatted DNA sequences. (TXT) [file pone.0225637.s005.TXT]

>An_arabiensis_Or29
ATGAAGCTATTCCAGATTGACGATCCCCGTGAAGTCGTCCCGATCGGTTGCCGGCTGCTGAAGCTGTTCGGTCTGGGGCGTGACCAAAAGCTGAAGCTTCTCTACTGGGTTCAGTGTGTGTTTTATCTCGTGTTTAGTATAATACCACGCGTCTTGGTACAGATCGACGATACGATAATGTTGCTTCGGTTGGGCTCCGAGCTCGCTTTTGTCTCGTACCTTTACTCCCAAATTTTGGGCCTGTATTTTAGACGCAGTTATTTGTATCGGCTGGTGGATTTGCTTCAAACCTGCATAAACAAACAGTACTCGGAATCGATCGATCAATTTGTGATCAAATCGAATGCCAAAATCAACAAACTTTCTGTGACTTGCTGCAAATATTTTACAATTGCGTACGTTCTGTACTGTGCGATGCCACCGATAGCATCGACCGTTGTGTACGTACGCAACCAGCGCAACAAGACGACCGAACCGGAAGAGTTTATCATTTCCAGCGAGATGAACCTCTACTACCTGAACATTCGCTTCAATCTGCTGCACTTTTCATTTTATACGATCGTTATCTGTCTGCTAACGATCACATCCGCCGGTTCTCTGTGTATCAAGGACATAATGGATGTGGCCGTCATCAAGACCACTTGCTTACTATTCCAAACGACGGCCATGCAGATTCGCGAACTAAAAGATAACATCTCGCAGGCACAGCTAAGCGTCGTCATCAAGTCGCATCGGGACACCTTGTTGTGCGCACAATATTTGCAGGAAGCTCTCAATCTATCGCTTCTATTTCAGCTCACGTTTTGCAGCCTGATATGGTGTCTGATGATGTTCTACATTTTGCTGATGGGGTTTGACTCCAGAATTCTGAACGTTCTCATACTACTGCTTATAGTGACGATAGAGACCTACACGTACTGTACACTCGGAACGCAGCTGACCGATAAGGGTGAAGAGGTCCTGATGGCGCTCCAGCAGCTCGCTTGGTACGATCAGTCGATCTCGATACAAAAGCAGCTTCTTTTCATGATTCGTCGCTCGCAGAAACCGATCATCCTGAGTGCTGGCAAGATTTTCTATGCCAATGTACTGCAGTTCAGTGAGATGGTGCAAAAGTCTTACTCATTTTATTTGGTGCTGAAAAATGTGTTTTAA
>An_christyi_Or29
ATGAAGCTGCTCCAAATAGACAATCCCCGTGCTGTGGTCCCGGTGGGTTGCCGGTTGCTGAAACTGTTCGGTTTAGGACGGGACGAAAAGCTGAAGCTTCTTTACTGGGTGCAGTGCGTGTTTTATCTCGTGTTTAGTATTATAACTCGCGTCCTGGTGAAGATCGACGATACGGTGATGCTACTTCGGCTAGGCGCTGAGCTAGCCTTTGTCTCGTACTTGTACTCACATACATTGGGCCTCTACTTTCGACGCGTCTCTCTGTACCGTTTGGTGGATTTGCTGCAGCAGTGCACGAACAAGCGATACTCGGAAACGATTGATCAATTTCTGCTTGCATCGAATGCAAAAATTAACAAATTTTCCATTACCTGCTGCAAGTACTTCTTACTCATGTACGTTTTGTACTGTGCGATGCCAGCGATAGCATCGACCGCTGTGTATATTCGCAACCGGCGCAATCAAACCGAACAGCCGGAAGAGTTTATCATTTCCAGCGAGATGAATTTCTACTACCTGGATATTCGCTACAGTCTGCTGCACTATTCATTCTACACGATCATCATTTGTTTGCTATCGTTGACCTCCTCTTCGTCGCTGTGCATCAAGGACATAATGGACGTGGCTGTCATCAAAGCCACCTCTCTAATGTTTCAAGTTACGGCCATGCAGATCCGTGAGCTAAGAGATCAAATCACGCAGGCAGAACTAAACAACGTCATCCGTTCCCATCGGGACACTTTACTATGCGCCCAATGGCTTCAGGACGCTCTCAATATGTCGCTTCTGATTCAGCTCACGTTTTGCAGCCTAATATGGTGTCTAATGATGTTCTACATCTTGATGATGGGATTTGATTCAAGAATTTTAAACGTTGTCATACTACTGCTCATAGTGACGGTAGAGACCTACACATACTGTAAACTAGGCACTCAACTAACAGACAAGGGTGAAGAGGTCCTGGTGGCTCTTCAGCAACTCGCCTGGTACAATCAGCCAGTTCCGATTCAGAAGCAGATTCTTTTCATGATTCGTCGCTCGCAAAAACCGATCGTACTGAGCGCTGGAAATCTTTTCTACGCCAATGTACGGCAGTTCAGTGAGATGGTGCAAAAGTCTTACTCATTTTATTTGGTGCTAAAAAATGTGTTCTAA
>An_coluzzii_Or29
ATGAAGCTATTCCAGATTGACGATCCCCGTGAAGTCGTCCCGATCGGTTGCCGGCTGCTGAAGCTGTTCGGTCTGGGGCGTGACGAAAAGCTGAAGCTTCTCTACTGGGTCCAGTGTGTGTTTTATCTCGTGTTTAGTATAATACCACGCGTCTTGGTACAGATCGACGATACGATAATGTTGCTTCGGTTGGGCTCCGAGCTCGCCTTTGTCTCGTACCTTTACTGCCAAATTTTGGGCCTGTATTTTAGACGCAGTTATCTGTATCGGCTGGTGGATTTGCTTCAAACCTGCATAAACAAACAGTACTCGGAATCGATCGATCAATTTGTGATCAAATCGAATGCCAAAATCAACAAACTTTCTGTGACTTGCTGCAAATATTTTACAATTGCGTACGTTCTGTACTGTGCGATGCCACCGATAGCATCGATCATTGTGTACGTGCGCAATCAGCGTAACAAGACGGCAGAACCGGAAGAGTTTATCATTTCCAGCGAGATGAACCTCTACTACCTGAACATTCGATTCAATCTGTTGCACTTTTCGTTTTATACGATCGTTATCTGTCTGCTAACGATCACATCCGCCGGTTCTCTGTGTATCAAGGACATAATGGATGTGGCCGTCATCAAGACCACTTGCTTACTATTCCAAACGACGGCCATGCAGATTCGCGAACTCAAAGATAACATCTCGCAGGCACAGCTAAGCGTCGTCATCAAGTCGCATCGGGACACCTTGTTGTGCGCACAATATTTGCAGGAAGCTCTCAATCTATCGCTTCTATTTCAGCTCACGTTTTGCAGCTTGATATGGTGTCTGATGATGTTCTACATTTTGCTGATGGGGTTTGACTCCAGAATTCTGAACGTTCTCATACTACTGCTTATAGTGACGGTAGAGACCTACACGTACTGTACACTCGGAACGCAGCTGACAGATAAGGGTGAAGAGGTCCTGATGGCGCTCCAGCAGCTCGCTTGGTACGATCAGTCGATCTCGATACAAAAGCAGCTTCTCTTCATGATTCGACGCTCGCAGAAACCGATCATCCTGAGTGCTGGCAAGATTTTCTATGCCAATGTACTGCAGTTCAGTGAGATGGTGCAAAAGTCTTACTCATTTTATTTGGTACTGAAAAATGTGTTTTAA
>An_culicifacesA_Or29
ATGAAGCTCCTTCAGATTAATGATCCACGTGAAGTGATCCCGATCGGTGGCCGGTTGCTGACACTGTTCGGTTTAGGGCGTGACGAAAACTTCAAACTTGTGTACTGGTGTCAAGTTGTGTTTTACTTGGTGTTTAGTATTATACCACGCGTACTGGTCAAGATCGATGATACGGTCATGCTGTTACGGCTGGGTGCCGAGTTGGCCTTTGTCTCTTACCTATACTCGCAGATATTGGCTCTATACTGCCGACGCAAAGATTTGTACCGCTTGGTCGATATGCTGCAACGATGTGCCGATAAAAAGTATTCAGAAGAGATTGATACGTTCCTGATCTCATCGAATGGGAACGTTAACAAGTTCTCTGTGACATGCTGCAAATGCTTTTTCCTCTTGTACATCCTGTACTGTGTAATGCCACCAATAGCATCGACTGGAATTTACTTGCGGAATTCTCGCAACCGGACTGGAGAACTGGAGGAGTTTATCATCTCCACTGAATTGAACTTGTACTACTTGGACATTCGCTTCAATGTCTTGCATTATTCCTTCTACACGATTATCATATGTCTGCTAACGGTCACCTCCGCCTCATCACTGTGCATCAAGGATGTGATGGATGTGTCCGTCATCAAGACCACGTGCCTAATGTTTCAAATAACGGCTATGCAGATTCGTGAACTGAGACAACGCTTCTCACAGGCTCAGCTCAGCATCGTCATCGAATCGCATCGGGACACATTGCTGTGTGCACAGAGTCTCCAGGACACACTTAACCTATCGCTCCTGATACAGCTTACATTCTGCAGTGCCATATGGTGTCTTATGCTCTTCTATATCTTGTTGATGGGATTTGACTCTCGAATTCTAAACGTAGTCATACTACTGCTCATCGTTACTGTGGAAACCTATACGTACTGTACATTAGGAACACAGCTAACTGATAAGGGTGAGGAAGTGTTGATGGCCCTTCAACAGCTAGCCTGGTACGATCAATCACTCACCGTTCAGAAGGAAATTCTCTTCATGATTCAACGTTCGCAGAAACCCATCATCTTGACTGCCGGTAAGCTTTTCTACGCGAATGTACTGCAGTTCAGCGAGATGGTGCAAAAGTCGTATTCATTTTATCTTGTTTTAAAAAATGTTTTTTAA
>An_dirus_Or29
ATGAAGTTCTTTCTGATTGACAATCCTCGTGAAGTTATCCCAATCGGTTGCCGATTGCTTAAGCTCTTTGGTCTGGACAGAGGTGAAAAGCTAAAGCCTGTATATTGGACGCATTGCGTGCTGTACGTTTTATTCAGTGTCATACCGCGTGGTTTATTGGAGATCAACGATACTGTCATGTTGCTACGGCTTGGCTCGGAGCTGGCGTTTGTTTGCTGTCTGTTCTTTCAGAAACTAGCACTGTATTTCAGACGCAGGCACCTTTATCGGTTGGTTGACATGCTGCAGATGTGTATGGACAAACCATACTCTGACGAGATCGACACGTTCATCGTTCGATCCAACGCCAAAATAAACAAGTCATCTGTAACCTGCTGCAAGTATTTCCTACTGGCGTTCATCTCATACTGCTTGGTACCACCGATCGCATCGTTTGCCGTGTACGTTCGAAACGCACGCAACGATACGGGCATACAGGAAGAGTACATCATCTCCACCGAAATGAATATGTACTACTTGGACATTCGTTACAATCTGCTGCACTATTCGATCTTCACGGGTACCATTTGGGTGCTGACGGTAACATCGTGTCTGACTCTTTGTACCAAAGACGTAGTGGATATGTCCGTCATGAAAGCCACTACATTGATGTTCCAAGTAACTGCGATGCAGATCCGAGAACTTCGTGGACGTATCTCCCAGGCACAACTTGCTACCGTCATTGACTCACACCGGGACACGTTGCTGTGTGCACAGCACCTCCAACACGCGCTCAATCTATCACTTCTAGTTCAGCTTACATTTTGTAGTGCAATATGGTGCCTGATGCTTCTCTACGTTCTACTGATGGGGTTCGATTCAAGAATTTTGAATATTTTAATACTGCTCATCATTGTGACAATCGAGACATACGCATACTGTAAGCTCGGCACTCAGTTGACTGACAAGGGTGAGGACGTCCTGATGGCTCTTCAGCAGCTCGCTTGGTACGACCAATCAGTCGCGATTCAGAAACAAATTATCTTCATGATCCGACGTTCACAGAAACCCATCGTACTGACCGCTGGGAAGCTGTTCTACGCTAATGTGCTACAGTTCAGTGAGATGGTACAGAAGTCCTATTCGTTTTATCTCGTTTTAAAGAATTTATTTTAG
>An_epiroticus_Or29
ATGAAGCTACTCGAAATAGATGATCCCCGTGAAATGGTACCGATCGGTTGCCGGTTGCTGAAGCTGTTCGGTTTAGGACGCGATGAAAACCTGAAACTCCTTTACTGGGTGCAGTGCGTGTTATATCTGGTGTTTAGTTTGATTCCTCGCGTCTTGGTTAGGATCGACGACACTGTAATGCTGCTACGGCTAGGTGCAGAGCTAGCCTTTGTCGCCTACCTTTACTTACAAATATTAGCTCTCTACGTTCGACGGAAGCATTTGTACCGCTTGGTTGATATGCTTCAACTGTATGCCAACAAGCGCTACTCCGAGACGGTGGATCGGTTTCTACTGGCTACGAATGCTCAAATTAACAAACAATCTGTAACCTGTTGTAAATGCTTTTTCATTACGTTCGTTTTGTACTGTGTGATGCCTCTGATAGCGTCGTCCGGGGTGTATTTCCGCAACATGCGCAATCAGACAGCGGAACCAGAAGAGTTTATCATTTCCTCCGAGATGAATCTTTACTACCTGGACATTCGCTTCAATCTGCTGCACTATTTCTTCTACACCATTGCCATACTTCTTCTAAGCGTCACATCTTCGTTATCACTCTGCGCCAAGGATGTGTTCGATGTGGCCACCATTAAAAGCACCTCCCTAATGTTTCAAGTAACTGCCATGCAGATACGTCAGCTAAGACACTCTGTCTCACAGCAGCAGCTTAGCATCGTGATCGAATCACACCGAGACACTTTGCGATGCGCTCAAACTTTGCAGGACGCTCTCAATCTGTCCCTACTGTTTCAGCTCACATTTTGCAGCTTAATATGGTGTCTGATGATGTTTTATATTTTGTTGATGGGACTTGATTCGAGAATCATAAACGTTGCCTTACTGCTGCTTATCGTAACGGTAGAAACCTACACGTACTGTACTCTCGGAACACAATTGACGGATAAGAGCGAAGAGGTCCTGACAGCTCTTCAGCAGCTCGCCTGGTACGATCAATCCATCTCGATTCAGAAGCAGATTCTCTTCATGATTCGTCGCTCGCAGAAACCGATCGTTCTCAGCGCCGGAAAGCTGTTCTACGCCAATGTGCTACAGTTTAGCGAGATGGTGCAAAAGTCTTACTCATTCTATCTTGTGCTGAAAAATGTTTTCTAA
>An_farauti_Or29
ATGAAGTTCTTTCAGATTGACGATCCACGCGAAGTCATTCCGATCGGTTGCCGTTTGCTGCAACTCTTTGGTTTGGGAAGTGACGATAAGCTGAAGCTGCTGTACTGGGTGCAGTGCGTGTTCTACTTCGTGTTCAGTCTTATACCGCGCGTCCTGATGGAGATCCCCGACACGGTCACCTTGTTGCGGCTTGTTTCGGAGCTGACGTTTGTGAGCTATCTCTACTGCCAAATACTGGGCCTTTACTTCAGACGCAACCAGCTCTACCGGCTGATTGGCAAACTGCAGACGTGCTGCGATAAGCCTTACGCCGAAAAGATTGTCACGTTTATCGAACGATCCATCGCCAAGATAAACAAATTATCGGTGACGTGCTGCAAGTACTTCCTGTTTGCGTTCACCTTGTACTGCACGTTGCCACTGATCGCATCCTGTGCGGTGTACGTTCGGAACCTACACAACCAAACGGGCGCACAGGAAGAGTATATTATCTCCTCCGAAATGAATTTATACTACTTGGACATTCGCTACGATCTGCTGTACTATGCGTTTTACACAGTCATCATATTCCTACTGACGGTAACATCAGCTCTATCGCTCTGCGTCAAGGACGTGGTAGATGTTTCCCTCATCAACACCACATCCGTGATGCTCGAAGTAACTGCAATGCAGATCCGGCAGCTTCGCGGGCGTATCACGGAGCCAGAGCTTACGATCGTCATCGACTCCCATCAGGAAACTTTGCAGTGTGCGAACAATCTACAGGATGCACTCAATCTGTCGCTCCTAATTCAACTCACCTTTTGCAGTGCTATTTGGTGTTTGATGCTTTTCTACATTCTGTTGATGGGGTTCGATTCAAGAATTTTGAACGTCCTAATACTGCTGATTATTGTGACAATCGAGACGTATGCGTACTGTACACTGGGAACCCAATTGACTGATAAGGGAGAGGACGTCCTGATGGCTCTTCAACAACTACCCTGGTACGACCAAACAGTCACAGTTCAGAAACAAATTCTCTTCATGATTCAACGAGCGCAAAAACCCATCATACTGACCGCCGGGAAGCTGTTCTTCGCAAATGTTCTTCAGTTCAGTGATATGGTGCAGAAGTCCTACTCATTTTATCTCGTCCTAAAGAATGTGTTTTAG
>An_funestus_Or29
ATGAAGCTGCTGCAAATTGACGATCCTCGTGAAGTGATCCCGATCGGTTGCCGGTTGCTGACGCTGTTTGGTTTAGGGCGAGACGAAAAGCCGAAACTTCTGTACTGGTGTCAGGTTGTGTTTTATCTGGTCTTTAGTCTTGTGCCACGCGTATTGGTAAAGATTGATGATACGGTAATGCTGTTGCGGTTGGGTTCCGAGTTAGCCTTTGTCTCTTACTTGTACTCGCAAATATTGGCCCTTTACTTTCGACGGGAAAATCTGTACCGGTTGGTTGATATGCTGCAACGGTGTGCTAACAAGCGCTACTCGGAAGCCATTGACACGTTTCTGATCAAATCGAATGGCAAAGTTAACAAGTTTTCGGTGACCTGTTGCAAATGTTTTTTCCTCCTATACATCCTGTACTGCGTAATGCCTCCGATAGCATCGAGTGGCGTTTACATTCGTAACACGCACAATTTAACAAACGAGCCGGAAGAGTTTATCATATCCAGTGAAATGAACCTTTACTACCTGGACATTCGCTTCAATGTACTGCACTTTGCCTTCTACACGCTAATCATATGCTTGTTGACGGTCACCTCCGCTTCTTCACTGTGCATTAAGGACGTGATGGATGTGTCCGTCATCAGGATCACATGCCTAATGTTTCAGGTGACCGCAATGCAGATACGTGAACTGAAGGAACACATCTCACAAACCCAACTCAGCACCGTCATCGACTTGCATCGGGACACTTTGCTGTGCGCCCAGAGCTTACAGGACACTCTCAACCTGTCGCTTCTGATTCAACTTACTTTCTGCAGTGCCATATGGTGTCTTATGCTTTTCTACATATTGCTGATGGGATTTGACTCAAGAATTTTAAACGTACTCATACTGCTGCTCATTGTGACAGTGGAAACCTACACGTACTGCACACTGGGAACACAGCTAACTGATAAGGGTGAAGAAGTGTTGATGGCCCTTCAACAGCTGGCCTGGTACGATCAATCGATCACCGTACAAAAGCAAATTCTCTTCATGATTCATCGTTCGCAGAAACCCATCATCTTGACGGCCGGGAAGCTTTTCTACGCGAATGTATTGCAGTTCAGTGAAATGGTGCAAAAATCATACTCATTTTATCTCGTTTTGAAAAATGTGTTTTAA
>An_gambiae_Or29
ATGAAGCTATTCCAGATTGACGATCCCCGTGAAGTCGTCCCGATCGGTTGCCGGCTGCTGAAGCTGTTCGGTCTGGGGCGTGACGAAAAGCTGAAGCTTCTCTACTGGGTCCAGTGTGTGTTTTATCTCGTGTTTAGTATTATACCACGCGTCTTGGTGCAGATCGACGATACGATAATGTTGCTTCGGTTGGGCTCCGAGCTCGCCTTTGTCTCCTACCTTTACTGCCAAATTTTGGGCCTGTATTTTAGACGCAGTTATCTGTATCGGCTGGTGGATTTGCTTCAAACCTGCATAAACAAACAGTACTCGGAATCGATCGATCAATTTGTGATCAAATCGAATACCAAAATCAACAAACTTTCTGTGACTTGCTGCAAATATTTTACAATTGCGTACGTTCTGTACTGTGCGATGCCACCGATAGCATCGACCGTTGTGTACGTACGCAACCAGCGCAACAAGACGGCCGAACCGGAAGAGTTTATCATTTCCAGCGAGATGAACCTCTACTACCTGAACATTCGATTCAATCTGTTGCACTTTTCGTTTTATACGATCGTTATCTGTCTGCTAACGATCACATCCGCCGGTTCTCTGTGTATCAAGGACATAATGGATGTGGCCGTCATCAAGACCACTTGCTTACTATTCCAAACGACGGCCATGCAGATTCGCGAACTCAAAGATAACATCTCGCAGGCACAGCTAAGCGTCGTCATCAAGTCGCATCGGGACACCTTGTTGTGCGCACAATATCTGCAGGAAGCTCTCAATCTATCGCTTCTGTTTCAGCTCACGTTTTGCAGCTTGATATGGTGTCTGATGATGTTCTACATTTTGCTGATGGGGTTTGACTCCAGAATTCTGAACGTTCTCATACTACTGCTTATAGTGACGGTAGAGACCTACACGTACTGTACACTCGGAACGCAGCTGACAGATAAGGGTGAAGAGGTCCTGATGGCGCTCCAGCAGCTCGCTTGGTACGATCAATCGATCCCGATTCAAAAGCAGCTTCTCTTCATGATTCGACGCTCGCAGAAACCGATCATCCTGAGTGCTGGCAAGATTTTCTATGCCAATGTACTGCAGTTCAGTGAGATGGTGCAAAAGTCTTACTCATTTTATTTGGTACTGAAAAATGTGTTTTAA
>An_maculatus_Or29
ATGAAGCTGCTTCAAATTGATGATCCTCGTGAAGTGATCACAATCGGATGCCGATTGCTGAAGCTGTTCGGGCTAGGACGTAGTGAAAAACTTAAGCTCCTGTATTGGACGCAGGTGGTGTTTTATGTCGTGTTTAGTATCATTCCCCGTATTTTGGTGCAGATCGAGGATACGGTTACATTGCTGCGGTTGGGTGCAGAGTTAGCCTTTGTTTCGTACCTTTATTCGCAAATATTAGCCCTTTACATTCGACGCAAAAATCTGTACCTTTTGGTTGATATGCTACAGCACTGTGCTAATAAACAGTACTCAGCGACGATTGATACATTTCTGATCAGATCAAATGCGACCATTAACAAATTTTCGGTGACCTGCTGCAAATACTTCTTTCTCATGTACATCTTATACTGTGTGATGCCGCCGGTAGTTTCAACAGGTGTTTACTTTCGCAACAATATGAATTTGACAGCCGAAGGGGAAGAGTTTATCATTTCTAGCGAGATGAACCTATACTATCTGGACATTCGCTACAATGTACTGCCCTACGCTTTCTACACGATTATCATCTGCCTGTTGACGGTCACTTCGGCTTCTTCACTGTGCATTAAGGATGTGATGGATGTGTCTGTCATCAAAACCACATGCCTAATGTTCCAGGTCACTGCTATGCAGATTCGAGAATTAAAAGAATATATCTCACAGTCGCAACTCAACACCGTCATCGAATCCCATCGGGACACGCTACTGTGCGCTCAGAGCTTACAGGATACTCTCAACCTGTCGTTGCTGTTTCAGCTTACATTCTGTAGCGCTATATGGTGCCTGATGCTTTTTTACATCTTGTTGATGGGATTTGATTCAAGAATCTTAAACGTCGTCATACTTCTGCTCATTGTGACGGTCGAAACCTACACCTATTGCACGCTGGGAACTCAGCTGACCGATAAGGGAGAGGAGGTATTGATGGCCCTTCAGCAGCTCGCCTGGTACGATCAATCGGTCACTATTCAAAAGCAAATTCTCTTCATGATTCGTCGTTCACAGAAACCCATCATCTTGACTGCCGGAAAGCTTTTTTTCGCCAGTGTGTTGCAGTTTAGTGAGATGGTGCAAAAATCTTACTCATTCTATCTTGTTTTGAAAAATGTCTTCTAA
>An_melas_Or29
ATGAAACTATTCCAGATTGACGATCCCCGTGAAGTCGTCCCGATCGGTTGCCGGCTGCTGAAGCTGTTCGGTCTGGGGCGTGACGAAAAGCTGAAGCTTCTCTACTGGGTCCAGTGTGTGTTTTATCTCGTGTTTAGTTTAATACCACGCGTCTTGGTACAGATCGACGATACGATAATGTTGCTTCGGTTGGGCTCCGAGCTCGCCTTTGTTTCCTACCTTTACTGCCAAATTTTGGGCCTGTATTTTCGACGCAGTTATCTGTATCGGCTGGTGGATTTGCTTCAAACCTGCATAAACAAACAATATTCGGAATCGATCGATCAATTTGTGATCAAATCGAATGCCAAAATTAACAAACTTTCCGAAACATGCTGCAAATACTTTACAATTGCGTACGTTCTGTACTGTGCGATGCCACCGATAGCATCGACCGTTGTGTACGTACGCAACCAGCGCAACAAGACGGCCAAACCGGAAGAGTTTATCATTTCCAGCGAGATGAACCTCTACTACCTGGACATTCGCTTCAATCTGCTGCACTTTTCGTTTTATACGATCGTTATCTGTCTGCTAACGATCACATCCGCCGGTTCTCTGTGTATCAAGGACATAATGGATGTGGCCGTCATCAAGACCACTTGCTTACTATTCCAAACGACGGCCATGCAGATTCGCGAACTAAAAGATAACATCTCGCAGGCACAGCTAAGCGTCGTCATCAAGTCGCATCGGGACACCTTGTTGTGCGCACAATATCTGCAGGAAGCTCTCAATCTATCGCTTCTGTTTCAGCTCACGTTTTGCAGCTTGATATGGTGTCTGATGATGTTCTACATTTTGCTGATGGGGTTTGACTCCAGAATTTTGAACGTTCTCATACTGCTGCTTATAGTGACGGTAGAGACCTACACGTACTGTACACTCGGAACGCAGCTGACAGAAAAGGGTGAAGAGATCCTGATGGCGCTCCAGCAGCTCGCTTGGTACGATCAGTCGATCCCGATACAAAAGCAGCTTCTCTTCATGATTCGACGCTCGCAGAAACCAATCATCCTGAGCGCTGGCAAGATTTTCTATGCCAATGTACTGCAGTTCAGTGAGATGGTGCAAAAGTCTTATTCTTTTTATTTGGTGCTGAAAAATGTGTTTTAA
>An_merus_Or29
ATGAAGCTATTCCAGATTGACGATCCCCGTGAGGTCGTCCCGATCGGTTGCCGGCTACTGAAGCTGTTCGGTCTGGGACGTGACGAAAAGCTGAAGCTTCTCTACTGGGTCCAGTGTGTCTTTTATCTGATGTTTAGCATTATATCACGCCTCTTGGTACCGATCAACGATACGAAAATGTTGCTTAGGCTGGGCTCCGAGTTCGCCTTTGTCTCGTACCAATACTCCCAGATTTTGGGCCTGTATTTTCGACGTCGCTATCTGTATCGGCTGGTGGATTTGCTTCAAACCTGTATAAACAAAGAGTACTCGGAATCGATCGATCAATTTGTGATCAAATCGAATGCCAAAATCCACAAACTGTCCATAACTTGCTGCAAATACTTTTGCTTGGCGTACGTTCTGTACTGTGCAATGCCACCGATAGCATCGACCGCTGTGTACGTACGCAACCAGCGCAACAGGACGGCAGAACCGGAAGAGTTTATCATTTCCAGCGAGATAAACCTCTTCAACCTAAACATTCGCTTCAATCTGCTACACTTTTCGTTTTATACGATCGTTATCTCTCTGTTATCGTTAACATCCGCTCTTTCACTGTGCATCAAGGACATAATGGATGTGGCCGCCATCAAAACCACTTGCTTACTATTTCAAACGACGACCATGCAGATTCGCGAACTAAAAGATCACATCTCGCAGGCACAGCTAACCACCGTCATCAAGTCACATCGGGACACCTTGTTGTGCGCGCAATATCTGCAGGAAGCTCTCAATCTATCGCTTCTGTTTCAGCTCACGTTTTGCAGCTTGATATGGTGTCTGATGATGTTCTACATTTTGTTGATGGGGTTTGACTCAAGAATTTTGAACGTTCTCATACTACTGCTCATAGTGACGGTAGAGACCTACACGTACTGTACACTCGGAACGCAGCTGACAGATAAGGGTGAAGAGGTCCTGATGGCGCTCCAGCAGCTCGCTTGGTACGATCAGTCGATTCCGATTCAAAAGCAGCTTCTCTTCATGATTCGACGCTCGCAGAAACCGATCATCCTAAGCGCTGGCAAGATTTTCTACGCCAGTGTGCTGCAGTTCAGTGAGATGGTGCAAAAGTCTTACTCGTTTTATTTGGTGCTGAAAAATGTGTTTTAA
>An_minimus_Or29
ATGAAACTCCTACAAATTAATGATCCTCGTGAAGTGATCCCGATCGGTGGCCGGTTGCTGACGCTGTTCGGTTTAGGGCGTGACGAAAACCTCAAGCTTCTGTACTGGTGTCAGGTTGTATTTTATCTGGTGTTTAGTATGATACCGCGCGTACTGGTCAAGATCGATGACACGGTCATGTTGTTACGGTTGGGTGCCGAAATGGCCTTTGTCTCGTACCTGTACTCGCAGATATTGGCTCTATACTTCCGACGCAAAGATCTGTACCGGTTGGTCGATATGCTGCAACGGTGTGCCAACAGGCAATACTCGGAAGAGATTGACACATTCCTGATCACATCGAATGGCAATGTCAACAAGTTCTCTGTGACTTGCTGCAAATGTTTTTGCCTCTTGTACATCCTTTACTGTGTAATGCCGCCGGTTGCATCAACCGGAATTTACTTGCGTAATTCACGCAATCAGACAGGCGATCAGGAAGAGTTCATCATTTCCACTGAGATGAACCTCTACTACCTGGACATTCGCTTCAATGTACTGCACTATTCCTTTTACACGCTTATCATATGTCTGCTGACGGTCACTTCCGCCTCATCGTTGTGCATTAAGGATGTGATGGATGTGTCCGTCATCAAGACCACATGTTTGATGTTTCAAATAACCGCCATGCAGATTCGGGAACTGAGGGAGCATGTCTCACAGACACAACTCAACGTCGTCATTGAATCGCATCGGGATACTTTGTTGTGCGCACAGAGTCTTCAGGACACGCTCAACCTATCGCTTCTGATTCAGCTTACATTCTGCAGCGCTATATGGTGTCTTATGCTTTTCTACATCTTGTTGATGGGATTTGACTCAAGAATTCTTAATGTAGTCATACTACTGCTCATCGTGACAGTGGAAACCTACACGTACTGTACACTCGGAACGCAGCTAACCGATAAGGGTGATGAAGTGTTGATGGCCCTTCAACAGCTTGCCTGGTACGATCAATCAATCACTGTTCAGAAGCAAATTCTCTTCATGATTCAACGTTCGCAGAAACCCATCATCTTGACCGCTGGGAAGCTTTTCGAAGCGAATGTACTGCAGTTCAGTGAGATGGTGCAAAAATCGTACTCATTCTATCTCGTTTTGAAAAATGTCTTTTAA
>An_quadriannulatus_Or29
GTCGTCCCGATCGGTTGCCGGCTACTGAAGCTGTTCGGTCTGGGACGTGACGAAAAGCTGAAGCTTCTCTACTGGGTCCAGTGTGTGTTTTATCTGGTGTTTAGCATTATATCACGCCTCTTGGTACCGATCAACGATACGAAAATGTTGCTTCGGTTGGGCTCCGAGTTCGCCTTTGTCTCGTACCAATACTCCCAGATTTTGGGCCTGTATTTTCGACGCCGCTATCTGTATTGGCTGGTGGATTTGCTTCAAACCTGCATGAACAAACAGTATTCGGAATCGATCGATCAATTTGTGATCAAATCGAATGCCAAAATCCACAAACTGTCCATAACTTGCTGCAAATACTTTACCATTGCGTACGTTCTGTACTGTACAATGCCACTGATAGCATCGTCCGCTGTGTACGTACGCAACCAGCGCAACAAGACGGCAGAACCGGAAGAGTTTATCATTTCCAGCGAGATAAACCTTTTTAACCTAAACATTCGCTTCAATCTGCTGCACTTTTCGTTTTATACGATCGTTATCTGTCTGTTATCGTTAACATCCGCCCTTTCACTGTGCATCAAGGACATAATGGATGTGGCCGCCATTAAGACCACTTGCTTACTGTTCCAAACGACGGCCATGCAGATTCGCGAACTAAAAGATCACATCTCGCACGCACAGCTAAGCGCCGTCATCAAGTCGCATCGGGACACCTTGATGTGTGCGCAATATCTGCAGGAAGCTCTCAATCTATCGCTTCTGTTTCAGCTCACGTTTTGCAGCTTGATATGGTGTCTGATGATGTTCTACATTTTGTTGATGGGGTTTGACTCAAGAATTTTGAACGTTCTCATACTACTGCTCATAGTGACGGTAGAGACCTACACGTACTGTACACTCGGAACGCAGCTGACAGATAAGGGTGAAGAGGTCCTGATGGCGCTCCAGCAGCTCGCTTGGTACGATCAATCGATTCCGATTCAAAAGCAGCTTCTCTTCATGATTCGACGCTCGCAGAAACCGATCATTCTAAGCGCTGGCAAGATTTTCTACGCCAGTGTACTGCAATTCAGTGAGATGGTGCAAAAGTCGTATTCGTTTTATTTGGTGCTGAAAAATGTGTTTTAA
>An_stephensi_Or29
ATGAAACTGCTTCATATTAATGATCCTCGTGAAGTGATCCCGATCGGTTGCCGGCTGCTAAAGCTGTTCGGGTTAGGGCGTAGTGAAAAGCTTAAGCTCCTGTACTGGACACAGGTGGTGTTCTATCTCGTGTTCAGTCTCATTCCCCGTATTTTGATGAAGATCGAGGATACGGTTACGTTGCTACGGTTGGGTGCAGAGCTAGCCTTTGTCTCGTACCTGTATTCACAAATATTGGCCCTCTACATTCGACGGAAAAATCTGTACCATTTGGTTGATATGCTTCAACAGTGTGCAAATAAACAGTATTCGGAGACGATTGATACTTTTCTCATCCGATCGAATGCCAAAATTAACAAATTTTCGGTAATCTGCTGCAAGTACTTCTTTCTCATGTACATCCTGTACTGTGTGATGCCACCGCTAGTGTCAACAGGTGTTTACTTTCGTAACACTGGCAATCTGACAGACGAGCGAGAAGAGTTTATCATTTCCACTGAGATGAACCTCTACTATCTGGACATTCGCTACAATGTGCTGCACTATTCATTCTACACGCTTATCATCTGCTTGCTTACGGTCACATCGGCTCTTTCGCTGTGCATAAAGGACGTGATGGATGTGTCGGTCATCAAAACGACAGCCCTCATGTTCCAGGTAACTGCTATGCAGATTCGAGAGCTGCGAGAAAACATCTCACAGACGCAGCTCAACACCGTCATCGCATCCCATCGGGACACTTTACTGTGCGCCCAGAGCTTACAGGATACGCTCAACCTGTCGCTGCTGTTTCAGCTTACATTCTGCAGTGCTATATGGTGCCTTATGCTGTTCTACATCCTGATGATGGGATTCGATTCAAGAATCTTAAATGTGGTGATACTGTTGCTCATCGTGACGATCGAAACCTACACGTACTGCACGCTAGGAACGCACCTGACTGATAAGGGAGAGGAGGTGCTGATGGCTCTTCAACAGCTGGCCTGGTACGATCAATCGGTCACTGTGCAAAAGCAAATTCTCTTCATGATAAGTCGTTCGCAAAAGCCCATCATCTTGACTGCGGGAAAGCTTTTCTACGCCAGCGTGTTGCAGTTCAGTGAGATGGTGCAAAAGTCTTACTCGTTCTATCTTGTTTTGAAAAATGTTTTCTAA
